# Supplementary material for: Influence of Receptor Polymorphisms on the Response to α-Adrenergic Receptor Blockers in Pheochromocytoma Patients
Source: Biomedicines. 2022 Apr 13;10(4):896. doi: 10.3390/biomedicines10040896 (PMC9028965; doi:10.3390/biomedicines10040896)
Supplement: Supplementary file 1 [file biomedicines-10-00896-s001.zip]

Archive with 1 entries (1 files):
- biomedicines-1661836-supplementary.pdf
